# Supplementary material for: Non-lithifying microbial ecosystem dissolves peritidal lime sand
Source: Nat Commun. 2021 May 24;12:3037. doi: 10.1038/s41467-021-23006-1 (PMC8144198; doi:10.1038/s41467-021-23006-1)
Supplement: Supplementary file 4 — Supplementary Data 1 [file 41467_2021_23006_MOESM4_ESM.xlsx]

## Sheet: Little Ambergris Cay Geochem
Sample Name	Date	Lat	Long	Depth	pH	Sal.	T	DIC	Total Alk.	δ13CDIC	ΩAragonite	ΩCalcite	[Cl-]	[SO42-]	[H2S]	δ13Cbulk sed	δ18Obulk sed	δ13Cooid	δ18Oooid	Evap. Factor	SO4/Cl anomaly	Notes
		°N	°W	cm	NBS scale	%	°C	mmol/kg	meq/kg	‰ V-PDB			mg/L	mM	uM	‰ V-PDB	‰ V-PDB	‰ V-PDB	‰ V-PDB		(%)
					|---Measured in field---|			|---Measured at Caltech---|			|---Calculated---|		|---------------------------Measured at Johns Hopkins------------------------------|							|---Calculated---|
Vibracore Pore Fluids
VC-01: Supratidal polygonal mats
VC01-03	2017-08-03	21.2887	-71.6967	3																		stuffing of mangrove leaves above coretop in barrel
VC01-06	2017-08-03	21.2887	-71.6967	6				2.5268	2.95899	-2.24607	4.68466	6.90607	42409.6	59.9948						2.23444	-2.6343	carbonate system calculated using T=33°C, S=45ppt
VC01-09	2017-08-03	21.2887	-71.6967	9				2.35173	2.88123	-2.0046	5.57332	8.21613	44313.7	64.2188						2.33476	-0.257437
VC01-12	2017-08-03	21.2887	-71.6967	12				2.51099	2.68032	-1.80757	2.12414	3.13139	39921	56.4593						2.10332	-2.66009
VC01-15	2017-08-03	21.2887	-71.6967	15				2.29705	2.76964	-2.02931	4.94434	7.28889	38780.4	58.678						2.04322	4.14053
VC01-20	2017-08-03	21.2887	-71.6967	20				2.40827	2.90721	-1.84724	5.29692	7.80866	41045.7	57.0739		4.92861	-0.350476			2.16258	-4.29679
VC01-30	2017-08-03	21.2887	-71.6967	30				2.43639	2.86593	-1.28513	4.59912	6.77997	40595.9	54.4491						2.13888	-7.68636
VC01-40	2017-08-03	21.2887	-71.6967	40				2.98209		0.463164						4.99558	-0.288814	4.99915	-0.652846
VC01-60	2017-08-03	21.2887	-71.6967	60				2.66763		0.0137137						5.03916	-0.262039
VC01-70	2017-08-03	21.2887	-71.6967	70				2.4956	2.84621	-0.336682	3.8348	5.65323	37768.1	64.9						1.98989	18.2705
VC01-80	2017-08-03	21.2887	-71.6967	80												4.94393	-0.497736	5.04697	-0.412447
VC01-100	2017-08-03	21.2887	-71.6967	100				2.56231	2.79877	-0.0284853	2.75843	4.06645	46674.4	55.7733		5.0876	-0.425813	5.11877	-0.470841	2.45914	-17.756
VC01-110	2017-08-03	21.2887	-71.6967	110					2.92679				36272.5	57.3885				4.95874	-0.2462	1.91109	8.89409
VC01-120	2017-08-03	21.2887	-71.6967	120				2.30416	2.96619	0.116796	6.92775	10.2128	40365.1	54.621		5.10404	-0.349645	4.99511	-0.387912	2.12672	-6.86554
VC01-130	2017-08-03	21.2887	-71.6967	130				2.67173	3.08904	-0.126162	4.61976	6.8104	35176.2	57.5594						1.85333	12.6222
VC01-140	2017-08-03	21.2887	-71.6967	140												5.15181	-0.4034	5.09389	-1.20151
VC-03: Polygonal mats at edge of mangroves/crusty bay
VC03-3	2017-08-04	21.2982	-71.7018	3	6.939	4.7	33.4															stuffing of mangrove leaves above coretop in barrel
VC03-6	2017-08-04	21.2982	-71.7018	6		5
VC03-9	2017-08-04	21.2982	-71.7018	9	7.573	4.7	33.4	5.59161	4.90997	-5.42868	0.493288	0.728625	28305	39.0708	20.6307					1.4913	-4.99506
VC03-12	2017-08-04	21.2982	-71.7018	12	7.583	4.5	33.5	5.78591	5.2962	-5.36549	0.746001	1.09758	25677	35.6214	0.15318					1.35284	-4.51731
VC03-15	2017-08-04	21.2982	-71.7018	15	7.782	4.2	32.9	5.70219	5.43889	-5.33832	1.17023	1.72086	26430.3	37.2067	2.42846					1.39253	-3.11059
VC03-18	2017-08-04	21.2982	-71.7018	18	7.465	4.4	32.8	5.87418	5.81076	-5.25679	2.02569	2.98474	26128.3	36.9084	193.268					1.37662	-2.7765
VC03-20	2017-08-04	21.2982	-71.7018	20												3.84015	-0.911163	4.12209	-0.395028
VC03-21	2017-08-04	21.2982	-71.7018	21	7.671	4	32.7	5.56043	5.47626	-5.2343	1.80975	2.66259
VC03-24	2017-08-04	21.2982	-71.7018	24	7.587	4.4	33	6.25372	5.46133	-5.19219	0.524407	0.772082	25170	34.9182	130.982					1.32613	-4.51703
VC03-27	2017-08-04	21.2982	-71.7018	27	7.503	4.4	33.3	5.98322	5.43786	-4.8646	0.716448	1.05358	23990.6	33.1152	132.688					1.264	-4.99597
VC03-30	2017-08-04	21.2982	-71.7018	30	7.682	4.2	33		5.15364				25410	34.1428	195.258					1.33878	-7.51944	carbonate system calculated using T=33°C, S=44ppt if not measured
VC03-35	2017-08-04	21.2982	-71.7018	35	7.355	4.4	33.2	5.53173	5.10792	-4.95983	0.775626	1.14106	25849.5	37.0029	324.949					1.36193	-1.47632
VC03-40	2017-08-04	21.2982	-71.7018	40	7.318	4.4	33.2	5.96952	5.6575	-5.16425	1.13414	1.66849	36259.7	46.5303	385.244	4.70851	-0.42531	4.88909	0.113102	1.91041	-11.678
VC03-45	2017-08-04	21.2982	-71.7018	45	7.322	4.3	33.2	6.14613	5.54683	-5.19027	0.686634	1.00918
VC03-50	2017-08-04	21.2982	-71.7018	50	7.191	4.4	33.3	6.32576	5.90889	-5.14131	1.0137	1.49072
VC03-60	2017-08-04	21.2982	-71.7018	60	7.209	4.5	33.3	6.3063	5.79137	-4.9632	0.838867	1.23519				4.96922	-0.407759	4.99634	-0.0205497
VC03-70	2017-08-04	21.2982	-71.7018	70	7.21	4.4	33.2	5.86457	5.60218	-4.27997	1.23247	1.81314	26978.9	38.903	251.572					1.42144	-0.753408
VC03-80	2017-08-04	21.2982	-71.7018	80	7.288	4.7	33.1	5.64075	5.61878	-4.08032	2.12128	3.13707	26341.6	36.7646	119.037	5.021	-0.319993	4.8927	-0.0816114	1.38786	-3.9395
VC03-90	2017-08-04	21.2982	-71.7018	90	7.234	4.6	33	5.85442	5.63046	-2.82214	1.33363	1.9692	25970.8	37.0957	91.7332					1.36832	-1.69064
VC03-100	2017-08-04	21.2982	-71.7018	100	7.291	4.6	32.9	6.45857	5.90954	-1.71553	0.820543	1.21207	23237	31.6589	267.499	4.85088	-0.45079			1.22429	-6.22793
VC03-110	2017-08-04	21.2982	-71.7018	110	7.662	4.2	33.2	6.48749	6.14532	-1.21873	1.23063	1.80759	29249.9	40.2026	237.351					1.54109	-5.40087
VC03-120	2017-08-04	21.2982	-71.7018	120				7.01362	6.85494	-0.745649	2.04431	3.00983				5.01177	-0.36325	5.03257	-0.250865
VC03-130	2017-08-04	21.2982	-71.7018	130		4.5		8.6744	8.46401	-1.31689	2.48163	3.65839
VC03-140	2017-08-04	21.2982	-71.7018	140	7.684	4.6	33	10.6191	9.95931	-1.32436	1.79039	2.64364	25234.8	36.181	220.855					1.32954	-1.31796
VC03-150	2017-08-04	21.2982	-71.7018	150	7.3	4.7	33.1	10.6595	9.70093	-1.47347	1.29768	1.91908	28063.7	38.7683	741.61	5.10074	-0.531794	4.9648	-0.18494	1.4786	-4.92011
VC03-160	2017-08-04	21.2982	-71.7018	160		4			9.47114							5.08014	-0.452643	5.05677	-0.0249837
VC03-170	2017-08-04	21.2982	-71.7018	170		4.7		10.8123	9.76915	-1.25332	1.22513	1.81251	29221.3	41.6264	190.708					1.53958	-1.95486
VC03-180	2017-08-04	21.2982	-71.7018	180		4.8		10.3681	9.72154	-1.06523	1.7332	2.57
VC03-190	2017-08-04	21.2982	-71.7018	190		4.6			8.86148							5.09481	-0.43783	5.02251	-0.367533
VC03-200	2017-08-04	21.2982	-71.7018	200		4.4		10.3221	9.58933	-1.26753	1.56167	2.29923				5.07149	-0.378389	5.08397	0.0372182
VC03-210	2017-08-04	21.2982	-71.7018	210		4.8		9.62955	8.72465	-1.15948	1.11674	1.65591
VC03-220	2017-08-04	21.2982	-71.7018	220		4.8			7.81383							5.12541	-0.512379	5.0428	-0.220584
VC-04: muddy subtidal algal patch behind sand bar
VC04-003	2017-08-05	21.2906	-71.7064	3																		stuffing of algae above coretop
VC04-006	2017-08-05	21.2906	-71.7064	6																		stuffing of algae above coretop
VC04-009	2017-08-05	21.2906	-71.7064	9		4.7																stuffing of algae above coretop
VC04-012	2017-08-05	21.2906	-71.7064	12		3.6		6.67152	5.42914	-3.19716	0.304732	0.455752	18674.4	24.4235	248.159					0.983901	-9.98464	carbonate system calculated using T=29°C, S=38ppt if not measured
VC04-015	2017-08-05	21.2906	-71.7064	15	7.514	3.5		7.23821	6.46177	-2.64082	0.650351	0.974188	19996.9	26.9831	1145.76					1.05357	-7.12746
VC04-018	2017-08-05	21.2906	-71.7064	18	7.494	3.5		7.12295	6.59239	-2.58797	0.923251	1.38298	19864.4	27.1093	620.736					1.0466	-6.07108
VC04-021	2017-08-05	21.2906	-71.7064	21	7.461	3.4		7.00974	6.27934	-2.71987	0.64554	0.968824	19636.2	26.5617	620.736					1.03457	-6.89875
VC04-024	2017-08-05	21.2906	-71.7064	24	7.561	3.4		6.35124	6.26323	-2.52765	2.01566	3.0251	19629.4	26.3092	788.538					1.03421	-7.75179
VC04-027	2017-08-05	21.2906	-71.7064	27	7.473	3.4		6.07712	5.34812	-2.62424	0.477538	0.716687	19679.9	27.5462	919.935					1.03688	-3.66227
VC04-30	2017-08-05	21.2906	-71.7064	30												4.58845	-0.273849	4.99345	-0.420714
VC04-035	2017-08-05	21.2906	-71.7064	35	7.535	3.4		5.63021	4.69247	-2.00376	0.294818	0.442462	19463.4	27.6177	804.465					1.02547	-2.33812
VC04-040	2017-08-05	21.2906	-71.7064	40	7.495	3.4		6.59431	5.05664	-1.61454	0.212922	0.319553	19902.4	27.6691	469.999					1.0486	-4.31449
VC04-045	2017-08-05	21.2906	-71.7064	45	7.543	3.4			5.78252				20358.8	28.1569	632.681					1.07265	-4.81061	DIC may have leaked: reported value of 1.54mmol/kg, -2.22‰
VC04-050	2017-08-05	21.2906	-71.7064	50	7.531	3.4		7.42104	6.78488	-1.1676	0.836966	1.25611	20490.8	27.6038	1002.41	5.08747	-0.267415	5.05307	-0.443855	1.0796	-7.28158
VC04-060	2017-08-05	21.2906	-71.7064	60	7.425	3.5		8.27734	7.26576	-0.96731	0.642856	0.962962	20116.7	26.7259	1295.36					1.05989	-8.56067
VC04-070	2017-08-05	21.2906	-71.7064	70	7.366	3.4		7.1946	6.74969	-0.838158	1.09102	1.63739	16696.8	22.7024	1456.33	5.06474	-0.454891	4.98699	-0.558901	0.879705	-6.4172
VC04-080	2017-08-05	21.2906	-71.7064	80	7.448	3.5		8.64527	7.53861	-0.838332	0.636128	0.952884	19904.8	26.1251	1763.5					1.04872	-9.66454
VC04-090	2017-08-05	21.2906	-71.7064	90	7.497	3.5		7.61519	7.14845	-0.71599	1.17083	1.75383	20024.7	26.7321	1661.39	5.03623	-0.247636	4.98115	-0.550739	1.05504	-8.11957
VC04-100	2017-08-05	21.2906	-71.7064	100	7.417	3.5		8.34314	8.08502	-0.721992	2.01593	3.01975	20241.7	26.428	1746.71					1.06647	-10.1383
VC04-110	2017-08-05	21.2906	-71.7064	110	7.363	3.5		8.32017	7.58133	-0.715503	0.913016	1.36765	22448.6	28.4978	1760.08	5.0999	-0.345652	5.03634	-0.477499	1.18275	-12.6266
VC04-120	2017-08-05	21.2906	-71.7064	120	7.434	3.8		7.77543	7.33882	-0.545838	1.29791	1.93693	20455.1	27.4314	1576.35					1.07772	-7.69985
VC04-130	2017-08-05	21.2906	-71.7064	130		3.7		6.333	5.90359	-0.356993	0.898804	1.34256	20397.9	27.6393	1565.83	5.15135	-0.271437	5.12668	-0.513164	1.0747	-6.73915
VC04-140	2017-08-05	21.2906	-71.7064	140		3.5		5.62852	5.33951	-0.0730108	0.984341	1.47449	18727.2	25.5795	1225.96					0.98668	-5.98968
VC04-150	2017-08-05	21.2906	-71.7064	150	7.556	3.6		5.12286	3.95668	-0.469704	0.174048	0.260303	20715.1	29.7293	719.71	5.14254	-0.656053	4.92483	-0.531297	1.09142	-1.2234
VC04-160	2017-08-05	21.2906	-71.7064	160	7.71	3.8		4.22332	4.06823	-0.379568	0.909345	1.35706	21325.9	31.0049	1528.19					1.1236	0.0646302
VC04-170	2017-08-05	21.2906	-71.7064	170		3.7		3.89259	3.70254	-0.316252	0.699346	1.04463	21245.5	31.2846	543.376	5.24741	-0.248196	5.13696	-0.50838	1.11936	1.34934
VC04-180	2017-08-05	21.2906	-71.7064	180	7.633	3.8		3.96437	3.66604	-0.251735	0.508647	0.759075	21243.3	31.1898	459.76					1.11925	1.05247
VC04-190	2017-08-05	21.2906	-71.7064	190				4.02081	3.58393	0.251747	0.358955	0.535684	21389	31.1527	612.772	5.27329	-0.51408	5.12385	-0.489039	1.12692	0.244745
VC04-200	2017-08-05	21.2906	-71.7064	200		3.9		4.17082	3.62214	-0.0087437	0.301504	0.449682	19592.4	29.5792	602.249					1.03226	3.90982
VC04-210	2017-08-05	21.2906	-71.7064	210				3.94558	3.6323	0.521865	0.482078	0.719426				5.25372	-0.256966
VC04-230	2017-08-05	21.2906	-71.7064	230	7.725	3.9		3.93488	3.73679	0.0773421	0.695713	1.03763	23709.4	34.4422	471.705	5.20036	-0.237372			1.24918	-0.0168399
Tidal bay porewaters
High tide
BN1-surface	2017-08-05	21.2913	-71.706	0	8.14	3.5	28.2
BN2-surface	2017-08-04	21.2915	-71.7057	0	8.143	3.6	28.7
BN3-surface	2017-08-04	21.2917	-71.7053	0	8.138	3.8	29.3
BN4-surface	2017-08-04	21.2919	-71.7049	0	8.146	3.4	29.6
BN1-020H	2017-08-05	21.2913	-71.706	20	7.633	4	28.4	2.47662	3.08354	-1.77173	6.85181	10.2376	22172.4	31.9362						1.1682	-0.86514	09:40:00
BN2-020H	2017-08-05	21.2915	-71.7057	20	7.645	4	29.2	2.74284	3.30675	-1.30917	6.5759	9.79833	20832.8	29.9806						1.09762	-0.951435	10:13:00
BN3-020H	2017-08-05	21.2917	-71.7053	20	7.609	4	29.4	2.86451	2.84546	-1.41221	0.947138	1.41028	20879.2	30.1177						1.10006	-0.719233	10:40:00
BN4-020H	2017-08-05	21.2919	-71.7049	20	7.542	4	29.1	2.80864	3.62579	-1.35246	9.60273	14.3134	21051.2	30.0129						1.10913	-1.87323	10:55:00
BN1-050H	2017-08-05	21.2913	-71.706	50	7.473	3.9	28.5	3.17045	2.50059	-1.08794	0.120977	0.18074	21240.6	30.3947						1.1191	-1.51091	09:51:00
BN2-050H	2017-08-05	21.2915	-71.7057	50	7.585	4	29.4	2.76575	2.13547	-1.00059	0.0963639	0.143485	20693.4	29.7241						1.09027	-1.13688
BN3-050H	2017-08-05	21.2917	-71.7053	50	7.634	3.8	29.4	2.31412	2.30926	-0.812128	0.800271	1.19264	19853	29.0751						1.046	0.797764	10:44:00
BN4-050H	2017-08-05	21.2919	-71.7049	50	7.526	4	29.3	2.84204	4.04475	-0.66209	14.338	21.3567	21142.7	29.9693						1.11395	-2.43989	11:00:00
BN1-100H	2017-08-05	21.2913	-71.706	100	7.483	3.9	29	3.09803	3.16461	-0.483005	1.5952	2.37918	21082.5	30.5797						1.11078	-0.168474	10:02:00
BN2-100H	2017-08-05	21.2915	-71.7057	100	7.447	3.9	29.1	3.36965	4.19894	-0.293788	10.2924	15.3454	22141.2	32.0032						1.16655	-0.516728	10:31:00
BN3-100H	2017-08-05	21.2917	-71.7053	100	7.522	4.2	29.2	2.68881	3.27742	-0.493738	6.63243	9.88704	21960.8	31.8191						1.15705	-0.276744	10:49:00
BN4-100H	2017-08-05	21.2919	-71.7049	100	7.588	4	28.9	2.34771	2.87525	-0.547366	5.87551	8.76383	21182.8	30.0568						1.11606	-2.34027	11:03:00
Low tide
BN1-surface	2017-08-05	21.2913	-71.706	0	8.896	4	33.8
BN2-surface	2017-08-04	21.2915	-71.7057	0	8.75	4	33.1
BN3-surface	2017-08-04	21.2917	-71.7053	0	8.402	4	33.2
BN4-surface	2017-08-04	21.2919	-71.7049	0																		exposed at low tide
BN1-020L	2017-08-05	21.2913	-71.706	20	7.643	4.2	30.6	2.5443	3.85715	-1.73315	14.9616	22.1918	20918.3	30.1244						1.10212	-0.883013	15:52:00
BN2-020L	2017-08-05	21.2915	-71.7057	20	7.644	3.8	29.7	2.8461	3.16811	-1.31544	4.02793	5.99658	21739.1	31.2152						1.14537	-1.17143	15:36:00
BN3-020L	2017-08-05	21.2917	-71.7053	20	7.608	3.8	29.9	2.96283	2.88251	-1.49307	0.7282	1.08335	20886.8	30.1676						1.10046	-0.590899	15:23:00
BN4-020L	2017-08-05	21.2919	-71.7049	20	7.508	3.5	30.3	2.86229	3.26979	-1.33314	5.20513	7.76266	21056.6	30.1317						1.10941	-1.51003
BN1-050L	2017-08-05	21.2913	-71.706	50	7.465	3.8	30	3.28325	3.77665	-1.07609	6.25728	9.30579	20962.7	29.5096						1.10446	-3.11133	16:01:00
BN2-050L	2017-08-05	21.2915	-71.7057	50	7.584	3.7	29.9	2.7845	2.775	-1.38311	0.981421	1.46145	20439.5	29.0452						1.0769	-2.19511	15:42:00
BN3-050L	2017-08-05	21.2917	-71.7053	50	7.622	3.6	29.5	2.94894	4.09508	0.160472	14.4791	21.6181	21081.2	29.6266						1.11071	-3.27397	15:27:00
BN4-050L	2017-08-05	21.2919	-71.7049	50	7.555	3.9	29.6	2.73228	2.49051	-0.689718	0.302313	0.449953	20522.3	29.0858						1.08126	-2.45337
BN1-100L	2017-08-05	21.2913	-71.706	100	7.515	3.6	29.3	3.04077	2.9782	-0.49808	0.820025	1.22517	20845.5	29.9501						1.09829	-1.11192	16:05:00
BN2-100L	2017-08-05	21.2915	-71.7057	100	7.448	3.6	29.9	3.30571	3.91319	-0.328212	7.83498	11.682	20967	30.2736						1.10469	-0.623303	15:46:00
BN3-100L	2017-08-05	21.2917	-71.7053	100	7.5	4	29.5	2.73752	3.86212	-0.458037	13.2806	19.7678	21741.6	31.2678						1.1455	-1.01629	15:31:00
BN4-100L	2017-08-05	21.2919	-71.7049	100	7.594	3.9	29.3	2.30602	3.78545	-0.617994	17.2085	25.6393	20885	29.8044						1.10037	-1.77914
Pond limnology
CP_SFC_0	2017-08-09	21.2862	-71.694	0	7.959	4.3	36.6	4.53662	5.50198	-2.36856	12.5624	18.2121	25036.8	37.4083						1.31911	2.83628
CP20	2017-08-09	21.2862	-71.694	20	7.889	4.5	36.5	4.28768	5.79646	-2.26752	18.7775	27.2893	25916.2	39.8147						1.36545	5.73739
CP40	2017-08-09	21.2862	-71.694	40	7.915	4.5	36.5	4.4531	5.0591	-1.95731	7.80105	11.3372	28463.9	43.906						1.49968	6.16615
CP60	2017-08-09	21.2862	-71.694	60	7.843	4.8	35.9	4.5049	5.11898	-1.8113	7.51479	11.0102	27168.5	41.8631						1.43143	6.05295
CP80	2017-08-09	21.2862	-71.694	80	7.802	4.7	36.3	4.5196	5.01372	-1.90799	6.33014	9.23846	28471	43.2205						1.50005	4.48241
CP100	2017-08-09	21.2862	-71.694	100	7.838	4.8	35.1	4.47586	5.34282	-1.97498	10.3215	15.1736	27209	40.9411						1.43356	3.56272
CP140	2017-08-09	21.2862	-71.694	140	7.445	4.3	37.4	6.01013	5.9293	-6.14254	2.15399	3.1122	28611.7	43.3411						1.50747	4.25886
